# Supplementary material for: Evaluation of kidney stone–related renal infection status by 18F-FDG PET/CT in lung cancer patients with concomitant nephrolithiasis: a multicenter study
Source: Front Immunol. 2026 May 19;17:1744163. doi: 10.3389/fimmu.2026.1744163 (PMC13226474; doi:10.3389/fimmu.2026.1744163)
Supplement: Supplementary Video 1 — Micro-CT 3D reconstruction of CaOx crystal deposits in the whole mouse kidney. [file DataSheet1.zip]

Archive with 1 entries (1 files):
- PET-CT Video 3D reconstruction.gif
